# Supplementary material for: Caenorhabditis elegans Dicer acts with the RIG-I-like helicase DRH-1 and RDE-4 to cleave dsRNA
Source: eLife. 2024 May 15;13:RP93979. doi: 10.7554/eLife.93979 (PMC11095941; doi:10.7554/eLife.93979)
Supplement: Figure 1—source data 1. [file elife-93979-fig1-data1.zip]

Archive with 2 entries (2 files):
- FIGURE 1 - SOURCE DATA 1.bmp
- FIGURE 1 - SOURCE DATA 1.pdf
